# Supplementary material for: Can a Transparent Machine Learning Algorithm Predict Better than Its Black Box Counterparts? A Benchmarking Study Using 110 Data Sets
Source: Entropy (Basel). 2024 Aug 31;26(9):746. doi: 10.3390/e26090746 (PMC11431724; doi:10.3390/e26090746)
Supplement: Supplementary file 1 [file entropy-26-00746-s001.zip]

Archive with 1 entries (1 files):
- entropy-3103777-supplementary.pdf
